# Supplementary material for: Carbapenemase-producing Enterobacterales strains causing infections in companion animals—Portugal
Source: Microbiol Spectr. 2024 Mar 6;12(4):e03416-23. doi: 10.1128/spectrum.03416-23 (PMC10986603; doi:10.1128/spectrum.03416-23)
Supplement: Supplemental File 10 — SNP matrix used for phylogenetic tree generation of K. pneumoniae strains. [file spectrum.03416-23-s0002.xlsx]

## Sheet: matrixK258
snp-dists 0.8.2	Reference_KpST258.fna.ref	Kp10.fna	Kp35.fna	Kp79.fna	Kp51.fna	Kp27.fna	Kp15.fna	Kp53.fna	Kp65.fna	Kp48.fna	Kp22.fna	Kp55.fna	Kp18.fna	Kp12.fna	Kp84.fna	Kp14.fna	Kp66.fna	Kp78.fna	Kp70.fna	Kp37.fna	KPC_VG380.fasta	Kp11.fna	Kp60.fna	Kp58.fna	Kp59.fna	Kp16.fna	Kp83.fna	Kp2.fna	Kp56.fna	Kp17.fna	Kp28.fna	Kp63.fna	Kp26.fna	Kp71.fna	Kp29.fna	Kp41.fna	Kp88.fna	Kp82.fna	Kp67.fna	Kp43.fna	Kp25.fna	Kp21.fna	Kp61.fna	Kp72.fna	Kp73.fna	Kp75.fna	Kp54.fna	Kp74.fna	KPC_VG313.fasta
Reference_KpST258.fna.ref	0	27141	27083	27057	27041	27099	27051	27057	27051	27031	27123	27051	27099	26704	26933	27036	27046	27055	27075	27092	27154	27142	27049	27043	27093	27124	27000	27176	27054	27134	27047	27038	27075	27079	27051	27026	27110	27055	27051	27068	27079	27155	27093	27125	27075	27055	27040	27076	27089
Kp10.fna	27141	0	2698	2654	2654	2712	2668	2668	2648	2648	2743	2660	2717	3434	2848	2653	2643	2652	2673	2704	67	58	2646	2641	2697	2742	2591	90	2669	2752	2670	2633	2690	2677	2670	2623	2684	2652	2648	2664	2693	2774	2709	2723	2673	2652	2646	2674	2684
Kp35.fna	27083	2698	0	136	126	184	140	138	130	118	216	130	189	1440	1148	125	125	134	155	190	2711	2699	128	125	181	214	549	2734	141	224	138	117	158	159	138	105	626	134	130	148	161	246	177	205	155	134	123	156	168
Kp79.fna	27057	2654	136	0	94	154	110	106	38	86	186	98	159	1410	1116	95	33	2	61	146	2667	2655	84	81	137	184	519	2690	111	194	108	73	128	41	108	57	596	2	38	104	131	216	147	87	37	2	91	38	124
Kp51.fna	27041	2654	126	94	0	144	100	44	88	24	176	36	149	1400	1108	85	83	92	113	148	2667	2655	86	83	139	174	509	2690	101	184	98	75	118	117	98	63	586	92	88	106	121	206	137	163	113	92	29	114	126
Kp27.fna	27099	2712	184	154	144	0	152	156	148	136	228	148	201	1456	1162	137	143	152	173	208	2725	2713	146	143	199	226	567	2748	153	236	156	135	176	177	156	123	644	152	148	166	179	258	195	223	173	152	141	174	186
Kp15.fna	27051	2668	140	110	100	152	0	112	104	92	146	104	119	1412	1118	23	99	108	129	164	2681	2669	102	99	155	144	523	2704	109	154	112	91	132	133	112	79	600	108	104	122	135	176	151	179	129	108	97	130	142
Kp53.fna	27057	2668	138	106	44	156	112	0	100	36	188	38	161	1412	1120	97	95	104	125	160	2681	2669	98	95	151	186	521	2704	113	196	110	87	130	129	110	75	598	104	100	118	133	218	149	175	125	104	41	126	138
Kp65.fna	27051	2648	130	38	88	148	104	100	0	80	180	92	153	1404	1112	89	19	36	57	140	2661	2649	78	75	131	178	513	2684	105	188	102	67	122	61	102	51	590	36	24	98	125	210	141	107	57	36	85	58	118
Kp48.fna	27031	2648	118	86	24	136	92	36	80	0	168	28	141	1392	1100	77	75	84	105	140	2661	2649	78	75	131	166	501	2684	93	176	90	67	110	109	90	55	578	84	80	98	113	198	129	155	105	84	20	106	118
Kp22.fna	27123	2743	216	186	176	228	146	188	180	168	0	180	97	1488	1194	131	175	184	205	240	2756	2744	178	175	231	122	599	2779	185	132	188	167	208	209	188	155	676	184	180	198	211	154	225	255	205	184	173	206	218
Kp55.fna	27051	2660	130	98	36	148	104	38	92	28	180	0	153	1404	1112	89	87	96	117	152	2673	2661	90	87	143	178	513	2696	105	188	102	79	122	121	102	67	590	96	92	110	125	210	141	167	117	96	33	118	130
Kp18.fna	27099	2717	189	159	149	201	119	161	153	141	97	153	0	1461	1167	104	148	157	178	213	2730	2718	151	148	204	61	572	2753	158	41	161	140	181	182	161	128	649	157	153	171	184	127	200	228	178	157	146	179	191
Kp12.fna	26704	3434	1440	1410	1400	1456	1412	1412	1404	1392	1488	1404	1461	0	1797	1397	1399	1408	1428	1464	3446	3435	1402	1399	1455	1486	1520	3470	1413	1496	1412	1391	1432	1433	1412	1379	1556	1408	1404	1422	1435	1518	1451	1479	1429	1408	1397	1430	1442
Kp84.fna	26933	2848	1148	1116	1108	1162	1118	1120	1112	1100	1194	1112	1167	1797	0	1103	1107	1114	1137	1172	2861	2849	1110	1107	1163	1192	1086	2884	1119	1202	1120	1099	1138	1139	1120	1087	1100	1114	1112	1130	1143	1224	1159	1185	1135	1114	1105	1136	1150
Kp14.fna	27036	2653	125	95	85	137	23	97	89	77	131	89	104	1397	1103	0	84	93	114	149	2666	2654	87	84	140	129	508	2689	94	139	97	76	117	118	97	64	585	93	89	107	120	161	136	164	114	93	82	115	127
Kp66.fna	27046	2643	125	33	83	143	99	95	19	75	175	87	148	1399	1107	84	0	31	52	135	2656	2644	73	70	126	173	508	2679	100	183	97	62	117	56	97	46	585	31	11	93	120	205	136	102	52	31	80	53	113
Kp78.fna	27055	2652	134	2	92	152	108	104	36	84	184	96	157	1408	1114	93	31	0	59	144	2665	2653	82	79	135	182	517	2688	109	192	106	71	126	39	106	55	594	0	36	102	129	214	145	85	35	0	89	36	122
Kp70.fna	27075	2673	155	61	113	173	129	125	57	105	205	117	178	1428	1137	114	52	59	0	165	2686	2674	103	100	156	203	538	2709	130	213	127	92	147	84	127	76	615	59	57	123	150	235	166	130	80	59	110	81	143
Kp37.fna	27092	2704	190	146	148	208	164	160	140	140	240	152	213	1464	1172	149	135	144	165	0	2717	2705	138	133	189	238	573	2740	165	248	160	125	182	169	162	115	650	144	140	155	185	270	201	215	165	144	145	166	176
KPC_VG380.fasta	27154	67	2711	2667	2667	2725	2681	2681	2661	2661	2756	2673	2730	3446	2861	2666	2656	2665	2686	2717	0	71	2659	2654	2710	2755	2604	103	2682	2765	2683	2646	2703	2690	2683	2636	2697	2665	2661	2677	2706	2787	2722	2736	2686	2665	2659	2687	2697
Kp11.fna	27142	58	2699	2655	2655	2713	2669	2669	2649	2649	2744	2661	2718	3435	2849	2654	2644	2653	2674	2705	71	0	2647	2642	2698	2743	2592	94	2670	2753	2671	2634	2691	2678	2671	2624	2685	2653	2649	2665	2694	2775	2710	2724	2674	2653	2647	2675	2685
Kp60.fna	27049	2646	128	84	86	146	102	98	78	78	178	90	151	1402	1110	87	73	82	103	138	2659	2647	0	73	129	176	511	2682	103	186	100	65	120	107	100	53	588	82	78	96	123	208	139	153	103	82	83	104	116
Kp58.fna	27043	2641	125	81	83	143	99	95	75	75	175	87	148	1399	1107	84	70	79	100	133	2654	2642	73	0	124	173	508	2677	100	183	97	60	117	104	97	50	585	79	75	91	120	205	136	150	100	79	80	101	111
Kp59.fna	27093	2697	181	137	139	199	155	151	131	131	231	143	204	1455	1163	140	126	135	156	189	2710	2698	129	124	0	229	564	2733	156	239	153	76	173	160	153	106	641	135	131	147	176	261	192	206	156	135	134	157	167
Kp16.fna	27124	2742	214	184	174	226	144	186	178	166	122	178	61	1486	1192	129	173	182	203	238	2755	2743	176	173	229	0	597	2778	183	96	186	165	206	205	186	153	674	182	178	196	209	152	225	251	201	182	171	202	216
Kp83.fna	27000	2591	549	519	509	567	523	521	513	501	599	513	572	1520	1086	508	508	517	538	573	2604	2592	511	508	564	597	0	2627	524	607	521	500	541	542	521	488	549	517	513	531	544	629	560	588	538	517	506	539	551
Kp2.fna	27176	90	2734	2690	2690	2748	2704	2704	2684	2684	2779	2696	2753	3470	2884	2689	2679	2688	2709	2740	103	94	2682	2677	2733	2778	2627	0	2705	2788	2706	2669	2726	2713	2706	2659	2720	2688	2684	2700	2729	2810	2745	2759	2709	2688	2682	2710	2720
Kp56.fna	27054	2669	141	111	101	153	109	113	105	93	185	105	158	1413	1119	94	100	109	130	165	2682	2670	103	100	156	183	524	2705	0	193	113	92	133	134	113	80	601	109	105	123	136	215	152	180	130	109	98	131	143
Kp17.fna	27134	2752	224	194	184	236	154	196	188	176	132	188	41	1496	1202	139	183	192	213	248	2765	2753	186	183	239	96	607	2788	193	0	196	175	216	217	196	163	684	192	188	206	219	162	235	263	213	192	181	214	226
Kp28.fna	27047	2670	138	108	98	156	112	110	102	90	188	102	161	1412	1120	97	97	106	127	160	2683	2671	100	97	153	186	521	2706	113	196	0	89	130	131	14	77	598	106	102	120	133	218	149	177	127	106	95	128	140
Kp63.fna	27038	2633	117	73	75	135	91	87	67	67	167	79	140	1391	1099	76	62	71	92	125	2646	2634	65	60	76	165	500	2669	92	175	89	0	109	96	89	42	577	71	67	83	112	197	128	142	92	71	72	93	103
Kp26.fna	27075	2690	158	128	118	176	132	130	122	110	208	122	181	1432	1138	117	117	126	147	182	2703	2691	120	117	173	206	541	2726	133	216	130	109	0	151	130	97	616	126	122	140	19	237	95	197	147	126	115	148	160
Kp71.fna	27079	2677	159	41	117	177	133	129	61	109	209	121	182	1433	1139	118	56	39	84	169	2690	2678	107	104	160	205	542	2713	134	217	131	96	151	0	131	80	619	39	61	127	154	239	170	64	14	39	114	5	147
Kp29.fna	27051	2670	138	108	98	156	112	110	102	90	188	102	161	1412	1120	97	97	106	127	162	2683	2671	100	97	153	186	521	2706	113	196	14	89	130	131	0	77	598	106	102	120	133	218	149	177	127	106	95	128	140
Kp41.fna	27026	2623	105	57	63	123	79	75	51	55	155	67	128	1379	1087	64	46	55	76	115	2636	2624	53	50	106	153	488	2659	80	163	77	42	97	80	77	0	565	55	51	73	100	185	116	126	76	55	60	77	93
Kp88.fna	27110	2684	626	596	586	644	600	598	590	578	676	590	649	1556	1100	585	585	594	615	650	2697	2685	588	585	641	674	549	2720	601	684	598	577	616	619	598	565	0	594	590	608	621	706	637	665	615	594	583	616	628
Kp82.fna	27055	2652	134	2	92	152	108	104	36	84	184	96	157	1408	1114	93	31	0	59	144	2665	2653	82	79	135	182	517	2688	109	192	106	71	126	39	106	55	594	0	36	102	129	214	145	85	35	0	89	36	122
Kp67.fna	27051	2648	130	38	88	148	104	100	24	80	180	92	153	1404	1112	89	11	36	57	140	2661	2649	78	75	131	178	513	2684	105	188	102	67	122	61	102	51	590	36	0	98	125	210	141	107	57	36	85	58	118
Kp43.fna	27068	2664	148	104	106	166	122	118	98	98	198	110	171	1422	1130	107	93	102	123	155	2677	2665	96	91	147	196	531	2700	123	206	120	83	140	127	120	73	608	102	98	0	143	228	159	173	123	102	103	124	134
Kp25.fna	27079	2693	161	131	121	179	135	133	125	113	211	125	184	1435	1143	120	120	129	150	185	2706	2694	123	120	176	209	544	2729	136	219	133	112	19	154	133	100	621	129	125	143	0	240	98	200	150	129	118	151	163
Kp21.fna	27155	2774	246	216	206	258	176	218	210	198	154	210	127	1518	1224	161	205	214	235	270	2787	2775	208	205	261	152	629	2810	215	162	218	197	237	239	218	185	706	214	210	228	240	0	256	285	235	214	203	236	248
Kp61.fna	27093	2709	177	147	137	195	151	149	141	129	225	141	200	1451	1159	136	136	145	166	201	2722	2710	139	136	192	225	560	2745	152	235	149	128	95	170	149	116	637	145	141	159	98	256	0	216	166	145	134	167	179
Kp72.fna	27125	2723	205	87	163	223	179	175	107	155	255	167	228	1479	1185	164	102	85	130	215	2736	2724	153	150	206	251	588	2759	180	263	177	142	197	64	177	126	665	85	107	173	200	285	216	0	60	85	160	61	193
Kp73.fna	27075	2673	155	37	113	173	129	125	57	105	205	117	178	1429	1135	114	52	35	80	165	2686	2674	103	100	156	201	538	2709	130	213	127	92	147	14	127	76	615	35	57	123	150	235	166	60	0	35	110	11	143
Kp75.fna	27055	2652	134	2	92	152	108	104	36	84	184	96	157	1408	1114	93	31	0	59	144	2665	2653	82	79	135	182	517	2688	109	192	106	71	126	39	106	55	594	0	36	102	129	214	145	85	35	0	89	36	122
Kp54.fna	27040	2646	123	91	29	141	97	41	85	20	173	33	146	1397	1105	82	80	89	110	145	2659	2647	83	80	134	171	506	2682	98	181	95	72	115	114	95	60	583	89	85	103	118	203	134	160	110	89	0	111	123
Kp74.fna	27076	2674	156	38	114	174	130	126	58	106	206	118	179	1430	1136	115	53	36	81	166	2687	2675	104	101	157	202	539	2710	131	214	128	93	148	5	128	77	616	36	58	124	151	236	167	61	11	36	111	0	144
KPC_VG313.fasta	27089	2684	168	124	126	186	142	138	118	118	218	130	191	1442	1150	127	113	122	143	176	2697	2685	116	111	167	216	551	2720	143	226	140	103	160	147	140	93	628	122	118	134	163	248	179	193	143	122	123	144	0
Kp3.fna	27177	91	2735	2691	2691	2749	2705	2705	2685	2685	2780	2697	2754	3471	2885	2690	2680	2689	2710	2741	104	95	2683	2678	2734	2779	2628	5	2706	2789	2707	2670	2727	2714	2707	2660	2721	2689	2685	2701	2730	2811	2746	2760	2710	2689	2683	2711	2721
Kp13.fna	26762	3474	1477	1447	1437	1493	1449	1449	1441	1429	1525	1441	1498	91	1835	1434	1436	1445	1465	1501	3487	3475	1439	1436	1492	1523	1558	3510	1450	1533	1449	1428	1469	1470	1449	1416	1595	1445	1441	1459	1472	1555	1488	1516	1466	1445	1434	1467	1479
Kp36.fna	27092	2688	174	130	132	192	148	144	124	124	224	136	197	1448	1156	133	119	128	149	18	2701	2689	122	117	173	222	557	2724	149	232	146	109	166	153	146	99	634	128	124	139	169	254	185	199	149	128	129	150	160
Kp6.fna	27127	43	2687	2643	2643	2701	2657	2657	2637	2637	2732	2649	2706	3423	2837	2642	2632	2641	2662	2693	52	47	2635	2630	2686	2731	2580	79	2658	2741	2659	2622	2679	2666	2659	2612	2673	2641	2637	2653	2682	2763	2698	2712	2662	2641	2635	2663	2673
Kp68.fna	27059	2656	138	44	96	156	112	108	40	88	188	100	161	1412	1120	97	35	42	57	148	2669	2657	86	83	139	186	521	2692	113	196	110	75	130	67	110	59	598	42	40	106	133	218	149	113	63	42	93	64	126
Kp86.fna	27018	2647	616	586	576	628	580	588	580	568	655	580	628	1577	1113	565	575	584	605	640	2660	2648	578	575	629	653	541	2683	585	663	588	567	608	609	588	555	602	584	580	598	611	685	627	655	605	584	573	606	618
Kp81.fna	27054	2651	133	3	91	151	107	103	35	83	183	95	156	1407	1113	92	30	1	58	143	2664	2652	81	78	134	181	516	2687	108	191	105	70	125	38	105	54	593	1	35	101	128	213	144	84	34	1	88	35	121
Kp19.fna	27045	2664	136	106	96	148	66	108	100	88	100	100	73	1408	1114	51	95	104	125	160	2677	2665	98	95	151	98	519	2700	105	108	108	87	126	129	108	75	596	104	100	118	129	129	145	175	125	104	93	126	138
Kp85.fna	27033	2616	790	758	742	808	764	754	752	734	840	746	813	1701	1303	749	747	756	777	812	2629	2617	750	747	803	838	381	2652	765	848	762	739	782	781	762	727	782	756	752	770	785	870	801	827	777	756	739	778	790
Kp80.fna	27057	2654	136	14	94	154	110	106	38	86	186	98	159	1410	1116	95	33	12	61	146	2667	2655	84	81	137	184	519	2690	111	194	108	73	128	41	108	57	596	12	38	104	131	216	147	87	37	12	91	38	124
Kp49.fna	27040	2654	124	92	30	142	98	32	86	22	174	20	147	1398	1106	83	81	90	111	146	2667	2655	84	81	137	172	507	2690	99	182	96	73	116	115	96	61	584	90	86	104	119	204	135	161	111	90	27	112	124
Kp44.fna	27056	2671	141	109	47	159	115	51	103	39	191	37	164	1415	1123	100	98	107	128	163	2684	2672	101	98	154	189	524	2707	116	199	113	90	133	132	113	78	601	107	103	121	136	221	152	178	128	107	44	129	141
Kp1.fna	27596	3654	3404	3380	3369	3422	3378	3382	3374	3362	3454	3374	3427	4176	3613	3363	3369	3378	3399	3434	3667	3655	3372	3369	3425	3452	3299	3690	3369	3460	3382	3361	3400	3403	3382	3349	3345	3378	3374	3392	3405	3484	3421	3449	3399	3378	3364	3400	3412
Kp7.fna	27142	55	2699	2655	2655	2713	2669	2669	2649	2649	2744	2661	2718	3435	2849	2654	2644	2653	2674	2705	44	59	2647	2642	2698	2743	2592	91	2670	2753	2671	2634	2691	2678	2671	2624	2685	2653	2649	2665	2694	2775	2710	2724	2674	2653	2647	2675	2685
OXA_VG117.fasta	27646	3697	3453	3423	3412	3465	3421	3425	3417	3405	3497	3417	3470	4221	3656	3406	3412	3421	3442	3477	3710	3698	3415	3412	3468	3495	3342	3733	3412	3505	3425	3404	3443	3446	3425	3392	3388	3421	3417	3435	3448	3527	3464	3492	3442	3421	3407	3443	3455
Kp62.fna	27058	2743	207	181	171	229	185	183	175	163	261	175	234	1485	1193	170	170	179	200	235	2756	2744	173	170	226	259	594	2779	186	269	183	162	79	204	175	150	671	179	175	193	82	290	148	250	200	179	168	201	213
Kp45.fna	27041	2659	129	97	43	147	103	55	91	34	179	47	152	1403	1111	88	86	95	116	151	2672	2660	89	86	142	177	512	2695	104	187	101	78	121	120	101	66	589	95	91	109	124	209	140	166	116	95	40	117	129
Kp77.fna	27055	2652	134	2	92	152	108	104	36	84	184	96	157	1408	1114	93	31	0	59	144	2665	2653	82	79	135	182	517	2688	109	192	106	71	126	39	106	55	594	0	36	102	129	214	145	85	35	0	89	36	122
KPC_VG314.fasta	27089	2684	168	124	126	186	142	138	118	118	218	130	191	1442	1150	127	113	122	143	176	2697	2685	116	111	167	216	551	2720	143	226	140	103	160	147	140	93	628	122	118	134	163	248	179	193	143	122	123	144	4
Kp8.fna	27148	61	2705	2661	2661	2719	2675	2675	2655	2655	2750	2667	2724	3439	2855	2660	2650	2659	2680	2711	50	65	2653	2648	2704	2749	2598	97	2676	2759	2677	2640	2697	2684	2677	2630	2689	2659	2655	2671	2700	2781	2716	2730	2680	2659	2653	2681	2691
Kp9.fna	27131	45	2689	2645	2645	2703	2659	2659	2639	2639	2734	2651	2708	3423	2839	2644	2634	2643	2664	2695	34	49	2637	2632	2688	2733	2582	81	2660	2743	2661	2624	2681	2668	2661	2614	2675	2643	2639	2655	2684	2765	2700	2714	2664	2643	2637	2665	2675
Kp20.fna	27127	2747	219	189	179	231	149	191	183	171	41	183	100	1491	1197	134	178	187	208	243	2760	2748	181	178	234	125	602	2783	188	135	191	170	211	212	191	158	679	187	183	201	214	157	230	258	208	187	176	209	221
Kp64.fna	27036	2631	115	71	73	133	89	85	65	65	165	77	138	1389	1097	74	60	69	90	123	2644	2632	63	58	74	163	498	2667	90	173	87	2	107	94	87	40	575	69	65	81	110	195	126	140	90	69	70	91	101
Kp47.fna	27039	2640	124	80	82	142	98	94	74	74	174	86	147	1398	1106	83	69	78	99	132	2653	2641	72	67	123	172	507	2676	99	182	96	59	116	103	96	49	584	78	74	90	119	204	135	149	99	78	79	100	110
Kp40.fna	27041	2652	120	90	80	138	94	92	84	72	170	84	143	1394	1102	79	79	88	109	144	2665	2653	82	79	135	168	503	2688	95	178	82	71	112	113	82	59	580	88	84	102	115	200	131	159	109	88	77	110	122
Kp23.fna	27080	2693	161	131	121	179	135	133	125	113	211	125	184	1435	1143	120	120	129	150	185	2706	2694	123	120	176	209	544	2729	136	219	133	112	29	154	133	100	621	129	125	143	32	240	98	200	150	129	118	151	163
Kp42.fna	27044	2643	125	81	83	143	99	95	75	75	173	87	148	1399	1107	84	70	79	100	135	2656	2644	63	70	126	173	508	2679	100	183	97	62	117	104	97	50	585	79	75	93	120	205	136	150	100	79	80	101	113
Kp24.fna	27071	2684	152	122	112	170	126	124	116	104	202	116	175	1426	1134	111	111	120	141	176	2697	2685	114	111	167	200	535	2720	127	210	124	103	10	145	124	91	612	120	116	134	13	231	89	191	141	120	109	142	154
Kp46.fna	27036	2633	115	71	73	133	89	85	65	65	165	77	138	1389	1097	74	60	69	90	125	2646	2634	53	60	116	163	498	2669	90	173	87	52	107	94	87	40	575	69	65	83	110	195	126	140	90	69	70	91	103
Kp76.fna	27055	2652	134	4	92	152	108	104	36	84	184	96	157	1408	1114	93	31	2	59	144	2665	2653	82	79	135	182	517	2688	109	192	106	71	126	39	106	55	594	2	36	102	129	214	145	85	35	2	89	36	122
Kp50.fna	27039	2653	124	92	4	142	98	42	86	22	174	34	147	1398	1106	83	81	90	111	146	2666	2654	84	81	137	172	507	2689	99	182	96	73	116	115	96	61	584	90	86	104	119	204	135	161	111	90	27	112	124
Kp52.fna	27050	2659	129	97	43	147	103	55	91	35	179	47	152	1403	1111	88	86	95	116	151	2672	2660	89	86	142	177	512	2695	104	187	101	78	121	120	101	66	589	95	91	109	124	209	140	166	116	95	40	117	129
Kp87.fna	26964	3004	1169	1139	1129	1181	1133	1141	1133	1121	1208	1133	1181	1880	1718	1118	1128	1137	1158	1193	3017	3005	1131	1128	1184	1206	1176	3040	1138	1216	1141	1120	1161	1162	1141	1108	1191	1137	1133	1151	1164	1238	1180	1208	1158	1137	1126	1159	1171
Kp38.fna	27038	2655	121	93	77	143	99	89	87	69	175	81	148	1399	1107	84	82	91	112	147	2668	2656	85	82	138	173	508	2691	100	183	93	74	117	116	97	62	585	91	87	105	120	205	136	162	112	91	74	113	125
Kp57.fna	27043	2641	125	81	83	143	99	95	75	75	175	87	148	1399	1107	84	70	79	100	133	2654	2642	73	0	124	173	508	2677	100	183	97	60	117	104	97	50	585	79	75	91	120	205	136	150	100	79	80	101	111
Kp39.fna	27094	2707	175	145	135	193	149	147	139	127	225	139	198	1449	1157	134	134	143	164	199	2720	2708	137	134	190	223	558	2743	150	233	147	126	43	168	147	114	635	143	139	157	46	254	112	214	164	143	132	165	177
[truncated: 36 more columns]
